# Supplementary material for: Complex Effects of Fertilization on Plant and Herbivore Performance in the Presence of a Plant Competitor and Activated Carbon
Source: PLoS One. 2014 Jul 31;9(7):e103731. doi: 10.1371/journal.pone.0103731 (PMC4117570; doi:10.1371/journal.pone.0103731)
Supplement: Data S1 — Raw data of the experiment presented. (CSV) [file pone.0103731.s002.csv]

Block	Fertilizer	Competition	AC	TansyBMwithAphids	TansyBMwithoutAphids	PlantBiomassLogRR	AphidLoad	AphidNumber
1	control	Tansy	0	0.3	0.4	-0.287682072	580	174
1	control	Tansy	1	0.38	0.61	-0.473287704	365.7894737	139
1	control	Tansy_Goldenrod	0	0.35	0.48	-0.315852949	482.8571429	169
1	control	Tansy_Goldenrod	1	0.47	0.47	0	329.787234	155
1	Inorg+OrgFert	Tansy	0	1.89	2.64	-0.334202088	164.021164	310
1	Inorg+OrgFert	Tansy	1	1.54	2.34	-0.418368513	214.9350649	331
1	Inorg+OrgFert	Tansy_Goldenrod	0	1.71	1.7	0.005865119	173.6842105	297
1	Inorg+OrgFert	Tansy_Goldenrod	1	1.3	1.95	-0.405465108	277.6923077	361
1	InorgFert	Tansy	0	1.06	1.67	-0.454554718	198.1132075	210
1	InorgFert	Tansy	1	1.87	2.01	-0.072196291	175.9358289	329
1	InorgFert	Tansy_Goldenrod	0	0.9	1.48	-0.497402603	245.5555556	221
1	InorgFert	Tansy_Goldenrod	1	1.66	2	-0.186329578	145.7831325	242
2	control	Tansy	0	0.64	0.4	0.470003629	262.5	168
2	control	Tansy	1	0.5	0.68	-0.3074847	304	152
2	control	Tansy_Goldenrod	0	0.39	0.46	-0.16507975	458.974359	179
2	control	Tansy_Goldenrod	1	0.39	0.42	-0.074107972	364.1025641	142
2	Inorg+OrgFert	Tansy	0	1.7	2.49	-0.381654459	178.8235294	304
2	Inorg+OrgFert	Tansy	1	1.53	2.46	-0.474893615	223.5294118	342
2	Inorg+OrgFert	Tansy_Goldenrod	0	1.87	1.81	0.032611586	118.1818182	221
2	Inorg+OrgFert	Tansy_Goldenrod	1	1	1.84	-0.609765572	385	385
2	InorgFert	Tansy	0	1	1.57	-0.451075619	220	220
2	InorgFert	Tansy	1	1.88	2.6	-0.324239668	155.8510638	293
2	InorgFert	Tansy_Goldenrod	0	0.91	1.11	-0.198670695	192.3076923	175
2	InorgFert	Tansy_Goldenrod	1	1.66	1.76	-0.058496207	137.3493976	228
3	control	Tansy	0	0.49	0.84	-0.538996501	367.3469388	180
3	control	Tansy	1	0.63	0.75	-0.174353387	306.3492063	193
3	control	Tansy_Goldenrod	0	0.49	0.45	0.085157808	351.0204082	172
3	control	Tansy_Goldenrod	1	0.34	0.63	-0.616774202	358.8235294	122
3	Inorg+OrgFert	Tansy	0	2.16	2.78	-0.252342706	125	270
3	Inorg+OrgFert	Tansy	1	1.2	2.7	-0.810930216	307.5	369
3	Inorg+OrgFert	Tansy_Goldenrod	0	1.84	1.76	0.044451763	135.326087	249
3	Inorg+OrgFert	Tansy_Goldenrod	1	1.51	2.37	-0.450780304	261.589404	395
3	InorgFert	Tansy	0	0.99	1.49	-0.408826456	220.2020202	218
3	InorgFert	Tansy	1	1.94	2.46	-0.237473377	143.814433	279
3	InorgFert	Tansy_Goldenrod	0	0.88	1.21	-0.318453731	214.7727273	189
3	InorgFert	Tansy_Goldenrod	1	1.79	1.83	-0.022100347	151.396648	271
4	control	Tansy	0	0.35	0.86	-0.898999235	531.4285714	186
4	control	Tansy	1	0.59	0.68	-0.141970261	266.1016949	157
4	control	Tansy_Goldenrod	0	0.41	0.46	-0.11506933	451.2195122	185
4	control	Tansy_Goldenrod	1	0.36	0.49	-0.30830136	472.2222222	170
4	Inorg+OrgFert	Tansy	0	2.06	2.12	-0.028710106	127.6699029	263
4	Inorg+OrgFert	Tansy	1	1.57	2.62	-0.512098698	256.0509554	402
4	Inorg+OrgFert	Tansy_Goldenrod	0	1.83	1.74	0.050430854	144.2622951	264
4	Inorg+OrgFert	Tansy_Goldenrod	1	1.44	1.9	-0.277210773	298.6111111	430
4	InorgFert	Tansy	0	0.72	1.15	-0.468266009	329.1666667	237
4	InorgFert	Tansy	1	2	2.71	-0.303801454	147.5	295
4	InorgFert	Tansy_Goldenrod	0	1.09	1.38	-0.235905803	183.4862385	200
4	InorgFert	Tansy_Goldenrod	1	1.8	1.89	-0.048790164	117.7777778	212
5	control	Tansy	0	0.47	0.76	-0.480585739	419.1489362	197
5	control	Tansy	1	0.64	0.86	-0.295464213	223.4375	143
5	control	Tansy_Goldenrod	0	0.44	0.49	-0.107630664	365.9090909	161
5	control	Tansy_Goldenrod	1	0.42	0.45	-0.068992871	321.4285714	135
5	Inorg+OrgFert	Tansy	0	2.1	2.39	-0.129356021	118.5714286	249
5	Inorg+OrgFert	Tansy	1	1.08	1.87	-0.54897739	326.8518519	353
5	Inorg+OrgFert	Tansy_Goldenrod	0	1.85	1.72	0.072861348	136.2162162	252
5	Inorg+OrgFert	Tansy_Goldenrod	1	1.4	1.81	-0.256854609	270.7142857	379
5	InorgFert	Tansy	0	1.24	1.29	-0.039530839	166.9354839	207
5	InorgFert	Tansy	1	1.79	2.32	-0.259351566	211.1731844	378
5	InorgFert	Tansy_Goldenrod	0	0.93	1.05	-0.121360857	219.3548387	204
5	InorgFert	Tansy_Goldenrod	1	NA	1.94	NA	NA	NA
